# Supplementary material for: Clinical applicability and cost of a 46-gene panel for genomic analysis of solid tumours: Retrospective validation and prospective audit in the UK National Health Service
Source: PLoS Med. 2017 Feb 14;14(2):e1002230. doi: 10.1371/journal.pmed.1002230 (PMC5308858; doi:10.1371/journal.pmed.1002230)
Supplement: S1 Data — (XLSX) [file pmed.1002230.s003.xlsx]

## Sheet: Sheet1
Tumour	Gene	M_CP	N_CP	M_WES/WGS	N_WES/WGS	PVAL	PADJ
CRC	APC	30	87	201	296	4.63623e-08	9.27246e-07
CRC	ATM	9	87	38	296	0.710034	0.887542				M = Number of mutated samples
CRC	BRAF	9	87	27	296	0.681427	0.887542				N = Sample size
CRC	ERBB4	1	87	26	296	0.0147468	0.147468				CP= Cancer Panel
CRC	FBXW7	8	87	52	296	0.0653646	0.34143				WES/WGS = Whole Exome and Whole Genome Sequenicng
CRC	FGFR3	2	87	3	296	0.318834	0.708519				PVAL = P value
CRC	GNAS	1	87	11	296	0.31175	0.708519				PADJ = Adjusted P value using Bonferroni-Hochberg procedure
CRC	IDH1	1	87	3	296	1	1
CRC	KDR	1	87	16	296	0.135637	0.452124
CRC	KRAS	37	87	131	296	0.806756	0.949124
CRC	MET	3	87	6	296	0.430484	0.767744
CRC	NRAS	2	87	22	296	0.127359	0.452124
CRC	PDGFRA	1	87	13	296	0.205837	0.588104
CRC	PIK3CA	16	87	67	296	0.460647	0.767744
CRC	PTEN	3	87	12	296	1	1
CRC	PTPN11	1	87	8	296	0.6905	0.887542
CRC	SMAD4	6	87	43	296	0.0682859	0.34143
CRC	SMARCB1	1	87	7	296	0.688721	0.887542
CRC	STK11	1	87	1	296	0.403169	0.767744
CRC	TP53	47	87	162	296	1	1
NSCLC	APC	11	105	30	576	0.0449094	0.164668
NSCLC	ATM	2	105	54	576	0.00642076	0.0613373
NSCLC	BRAF	11	105	39	576	0.21914	0.514594
NSCLC	CDKN2A	2	105	28	576	0.296372	0.543349
NSCLC	CSF1R	1	105	11	576	0.703218	0.982173
NSCLC	CTNNB1	3	105	16	576	1	1
NSCLC	EGFR	22	105	95	576	0.262711	0.525422
NSCLC	ERBB4	1	105	42	576	0.00836417	0.0613373
NSCLC	FBXW7	3	105	12	576	0.714308	0.982173
NSCLC	FGFR3	2	105	4	576	0.232983	0.514594
NSCLC	GNAS	1	105	19	576	0.340939	0.576973
NSCLC	HNF1A	1	105	5	413	1	1
NSCLC	IDH1	1	105	6	413	1	1
NSCLC	KRAS	26	105	184	576	0.167915	0.514594
NSCLC	MET	12	105	30	576	0.0246946	0.132219
NSCLC	PDGFRA	1	105	34	576	0.0300498	0.132219
NSCLC	PIK3CA	4	105	24	576	1	1
NSCLC	PTEN	2	105	11	576	1	1
NSCLC	RB1	1	105	22	576	0.233906	0.514594
NSCLC	STK11	5	105	101	576	0.000377611	0.00830745
NSCLC	TP53	49	105	261	576	0.83162	1
NSCLC	VHL	1	105	2	576	0.395388	0.621325
Melanoma	APC	6	107	42	491	0.431351	0.739458
Melanoma	ATM	7	107	31	491	1	1
Melanoma	BRAF	41	107	250	491	0.019078	0.0915742
Melanoma	CDKN2A	4	107	68	491	0.00271831	0.0163098
Melanoma	CSF1R	1	107	19	491	0.22896	0.549505
Melanoma	CTNNB1	1	107	22	491	0.0983321	0.393328
Melanoma	ERBB2	1	107	11	491	0.70296	0.93728
Melanoma	ERBB4	2	107	74	491	3.84378e-05	0.000922507
Melanoma	FGFR3	6	107	14	491	0.147064	0.441193
Melanoma	FLT3	1	107	44	491	0.00192886	0.0154309
Melanoma	HRAS	2	107	5	491	0.614476	0.93728
Melanoma	IDH1	2	107	24	491	0.199835	0.532893
Melanoma	KDR	2	107	56	491	0.000999229	0.0119907
Melanoma	KIT	4	107	19	491	1	1
Melanoma	KRAS	1	107	4	491	1	1
Melanoma	MET	6	107	31	491	1	1
Melanoma	NRAS	38	107	136	491	0.126426	0.43346
Melanoma	PIK3CA	2	107	16	491	0.753632	0.951956
Melanoma	PTEN	5	107	40	491	0.310382	0.605006
Melanoma	PTPN11	1	107	11	491	0.70296	0.93728
Melanoma	RB1	1	107	15	491	0.327712	0.605006
Melanoma	SMAD4	1	107	4	491	1	1
Melanoma	STK11	2	107	4	491	0.292764	0.605006
Melanoma	TP53	15	107	80	491	0.661954	0.93728
