# Supplementary material for: Clinical applicability and cost of a 46-gene panel for genomic analysis of solid tumours: Retrospective validation and prospective audit in the UK National Health Service
Source: PLoS Med. 2017 Feb 14;14(2):e1002230. doi: 10.1371/journal.pmed.1002230 (PMC5308858; doi:10.1371/journal.pmed.1002230)
Supplement: S2 Data — (XLSX) [file pmed.1002230.s004.xlsx]

## Sheet: Non-Small Cell Lung Carcinoma
Sample ID	Tumour Site	Gene	Mutation
G127389N	NSCLC	PTEN	c.53delA
G127389N	NSCLC	TP53	c.488T>C, p.Y163C
G128991B	NSCLC	KRAS	p.G12D
G128991B	NSCLC	TP53	p.R148I
G129812G	NSCLC	CSF1R	p.E317G
G129812G	NSCLC	EGFR	exon 19 deletion
G129812G	NSCLC	TP53	p.R116Q
G130975Y	NSCLC	APC	p.P1423A
G130975Y	NSCLC	APC	p.T1430S
G130975Y	NSCLC	STK11	p.D194Y
G130975Y	NSCLC	TP53	p.I63F
G150557W	NSCLC	KRAS	p.G12V
G150716Y	NSCLC	BRAF	p.V600E
G150732K	NSCLC	CDKN2A	p.V59G
G150732K	NSCLC	TP53	p.R148I
G150734V	NSCLC		no mutation detected
G150739T	NSCLC	EGFR	deletion exon 19
G150739T	NSCLC	EGFR	p.T790M
G150739T	NSCLC	TP53	p.E66X
G150994W	NSCLC	KRAS	p.G12C
G150994W	NSCLC	KRAS	p.G12V
G150994W	NSCLC	TP53	p.Y104C
G150999Q	NSCLC	EGFR	p.L858R
G150999Q	NSCLC	TP53	p.V84L
G151028R	NSCLC	ATM	p.F858L
G151028R	NSCLC	CTNNB1	p.S37C
G151028R	NSCLC	EGFR	p.S720C
G151028R	NSCLC	TP53	p.G113S
G151189Q	NSCLC	BRAF	p.V600E
G151189Q	NSCLC	MET	p.T992I
G151240B	NSCLC	APC	p.E1299Q
G151240B	NSCLC	PIK3CA	UTR
G151349J	NSCLC	MET	p.T992I
G151349J	NSCLC	TP53	p.G113S
G151352P	NSCLC		no mutation detected
G151365S	NSCLC	MET	p.T992I
G151438Y	NSCLC	EGFR	Exon 19 deletion
G151537T	NSCLC		no mutation detected
G151567G	NSCLC	KRAS	c.34C>A, p.G12S
G151602W-2	NSCLC	EGFR	c.2573T>G, p.L858R
G151602W-2	NSCLC	PTEN	c.963delA
G151715B	NSCLC	TP53	c.388G>C, p.L130V
G151718F	NSCLC	TP53	c.488T>C, p.Y163C
G151841T	NSCLC	EGFR	c.2582T>A, p.L861Q
G151841T	NSCLC	TP53	c.711C>T, p.M237I
G151944W	NSCLC	KRAS	c.35C>T, p.G12D
G151944W	NSCLC	STK11	c.99delG
G151945D	NSCLC		no mutation detected
G151988V	NSCLC	EGFR	c.2156G>C, p.G719A
G151990X	NSCLC	ATM	c.2572T>C, p.F858L,
G151990X	NSCLC	BRAF	c.1742A>G, p.N581S
G152085X	NSCLC	EGFR	c.2573T>G, p.L858R
G152085X	NSCLC	STK11	c.1062C>G, p.F354L
G152096W	NSCLC		no mutation detected
G152098F	NSCLC	TP53	c.753_765delTGGGCCTCCGGTT
G152153W	NSCLC	TP53	c.629_630delTC
G152173D	NSCLC		no mutation detected
G152281H	NSCLC	STK11	c.1062C>G, p.F354L
G152330V	NSCLC	KRAS	c.35C>G, p.G12A
G152344D	NSCLC	EGFR	c.2573T>G, p.L858R
G152344D	NSCLC	TP53	c.592C>A, p.G198*
G152383F	NSCLC		no mutation detected
G152385K	NSCLC	KRAS	c.34C>A, p.G12C
G152494B	NSCLC	APC	c.2572T>C, p.F858L
G152526N	NSCLC	TP53	c.603_604 insAA
G152602N	NSCLC	GNAS	c.2530C>T, p.R844C
G152602N	NSCLC	TP53	c.1027delC
G152654Y	NSCLC	FBXW7	c.1492T>A, p.M498L
G152657S	NSCLC	PIK3CA	c.1624G>A, p.E542K
G152657S	NSCLC	TP53	c.524C>T, p.R175H
G152676S	NSCLC		no mutation detected
G152677T	NSCLC	APC	c.4321C>G, p.P1441A
G152677T	NSCLC	APC	c.4343C>G, p.T1448S
G152677T	NSCLC	TP53	c.713C>T, p.C238Y
G152904S	NSCLC	FGFR3	c.2075_2076insG
G152904S	NSCLC	TP53	c.713C>T, p.C238Y
G152927H	NSCLC	APC	c.4377_4378insA
G152927H	NSCLC	KRAS	c.183T>G, p.Q61H
G152927H	NSCLC	TP53	c.733C>T, p.G245S
G153115N	NSCLC	EGFR	Exon 19 deletion
G153115N	NSCLC	TP53	c.581A>C, p.L194R
G153123D	NSCLC	APC	c.4377_4378insA
G153123D	NSCLC	CTNNB1	c.110C>T, p.S37F
G153123D	NSCLC	EGFR	c.2573T>G, p.L858R
G153125G	NSCLC	BRAF	c.1406C>A, p.G469V
G153125G	NSCLC	TP53	c.832delC
G153141W	NSCLC	KRAS	c.182T>C, p.Q61R
G153141W	NSCLC	MET	c.1124A>G, p.N375S
G153312W	NSCLC		no mutation detected
G153493S	NSCLC	RB1	c.1727C>G, p.S576*
G153493S	NSCLC	TP53	c.329C>A, p.R110L
G153495N	NSCLC		no mutation detected
G153497H	NSCLC		no mutation detected
G153499P	NSCLC	CDKN2A	c.263_264insA, p.R88L
G153499P	NSCLC	HNF1A	c.603G>T, p.R201S
G153499P	NSCLC	IDH1	c.394G>C, p.R132G
G153499P	NSCLC	KRAS	c.182T>A, p.Q61L
G153499P	NSCLC	TP53	c.814C>A, p.V272L
G153602Q	NSCLC	APC	c.4359_4360insA
G153602Q	NSCLC	FGFR3	c.1218_1219insC
G153602Q	NSCLC	TP53	c.746C>G, p.R249T
G153740S	NSCLC	TP53	c.395T>C, p.K132R
G153796A	NSCLC	TP53	c.535G>A, p.H179Y
G153911S	NSCLC	ERBB4	c.1766C>A, p.C589F
G153911S	NSCLC	MET	c.504G>T, p.E168D
G153911S	NSCLC	TP53	c.463delC
G153918L	NSCLC	EGFR	Exon 19 deletion
G153919B	NSCLC	EGFR	c.2224G>A, p.V742I
G153919B	NSCLC	TP53	c.715T>C, p.N239D
G153930S	NSCLC	KRAS	c.34_35CC>AA, p.G12F
G153930S	NSCLC	PIK3CA	c.1633G>A, p.E545K
G153932N	NSCLC	CTNNB1	c.110C>T, p.S37F
G153932N	NSCLC	KRAS	c.34C>A, p.G12C
G153932N	NSCLC	MET	c.1124A>G, p.N375S
G153932N	NSCLC	TP53	c.719C>A, p.S240I
G154031P	NSCLC	BRAF	c.1780C>G, p.D594H
G154031P	NSCLC	TP53	(c.584A>G, p.I195T
G154033B	NSCLC	KRAS	c.34C>A, p.G12C
G154033B	NSCLC	MET	c.504G>T, p.E168D
G154033B	NSCLC	TP53	c.574G>A, p.Q192*
G154034W	NSCLC	KRAS	c.34C>A, p.G12C
G154034W	NSCLC	PDGFRA	c.1952T>A, p.L651Q
G154034W	NSCLC	TP53	c.596C>T, p.G199E
G154036F	NSCLC	KRAS	c.35C>A, p.G12V
G154036F	NSCLC	STK11	c.837delC
G154244D	NSCLC		no mutation detected
G154270X	NSCLC	APC	c.4377_4378insA
G154270X	NSCLC	EGFR	c.2573T>G, p.L858R
G154270X	NSCLC	MET	c.1124A>G, p.N375S
G154414W	NSCLC	TP53	c.742G>A, p.R248W
G154415D	NSCLC	EGFR	c.2573T>G, p.L858R
G154415D	NSCLC	TP53	c.818C>A, p.R273L
G154580H	NSCLC	KRAS	c.35C>T, p.G12D
G154581R	NSCLC	EGFR	c.2573T>G, p.L858R
G154669X	NSCLC	EGFR	c.1799T>C, p.M600T
G154669X	NSCLC	TP53	c.473C>A, p.R158L
G154720F	NSCLC	APC	c.4321C>G, p.P1441A
G154720F	NSCLC	APC	c.4343C>G, p.T1448S
G154723Q	NSCLC	TP53	c.725C>A, p.C242F
G154725Y	NSCLC	KRAS	c.34C>A, p.G12C
G154725Y	NSCLC	MET	c.1124A>G, p.N375S
G154725Y	NSCLC	TP53	c.839C>G, p.R280T
G154921J	NSCLC	KRAS	c.35C>A, p.G12V
G154922H	NSCLC	MET	c.504G>T, p.E168D
G154922H	NSCLC	TP53	c.746C>G, p.R249T
G154923R	NSCLC	PIK3CA	c.1633G>A, p.E545K
G154923R	NSCLC	TP53	c.998C>g, p.R333P
G154924P	NSCLC	KRAS	c.37C>A, p.G13C
G154924P	NSCLC	TP53	c.638C>A, p.R213L
G155012A	NSCLC	BRAF	c.1799A>T, p.V600E
G155012A	NSCLC	VHL	c.400G>A, p.E134K
G155093H	NSCLC	MET	c.2975C>T, p.T992I
G155101G	NSCLC	FBXW7	c.1167A>T, p.F389L
G155101G	NSCLC	KRAS	c.35C>G, p.G12A
G155303R	NSCLC		no mutation detected
G155304P	NSCLC		no mutation detected
G155334X	NSCLC		no mutation detected
G155337T	NSCLC	EGFR	c.2573T>G, p.L858R
G155337T	NSCLC	TP53	c.461C>A, p.G154V
G155439B	NSCLC		no mutation detected
G155440W	NSCLC		no mutation detected
G155441D	NSCLC	APC	c.4321C>G, p.P1441A
G155441D	NSCLC	APC	c.4343C>G, p.T1448S
G155441D	NSCLC	EGFR	c.2125G>A, p.E709K
G155441D	NSCLC	EGFR	c.2155G>T, p.G719C
G155474R	NSCLC	KRAS	c.34C>A, p.G12C
G155474R	NSCLC	TP53	c.725delG
G155605J	NSCLC	BRAF	c.1780C>T, p.D594N
G155605J	NSCLC	KRAS	c.34C>T, p.G12S
G155709G	NSCLC	FBXW7	c.1514C>A, p.R505L
G155709G	NSCLC	TP53	c.473C>A, p.R158L
G155781B	NSCLC	BRAF	c.1801T>C, p.K601E
G155782W	NSCLC	BRAF	c.1742T>C, p.N581S
G155782W	NSCLC	MET	c.1124A>G, p.N375S
G155782W	NSCLC	TP53	c.751T>A, p.I251F
G155951L	NSCLC	KRAS	c.35C>G, p.G12A
G156268T	NSCLC	KRAS	c.35C>G, p.G12A
G156268T	NSCLC	TP53	c.503T>A, p.H168L
G156273P	NSCLC	APC	c.4321C>G, p.P1441A
G156273P	NSCLC	APC	c.4343C>G, p.T1448S
G156273P	NSCLC	KRAS	c.34C>G, p.G12R
G156276W	NSCLC	BRAF	c.1803T>A, p.K601N
G156276W	NSCLC	TP53	c.517C>A, p.V173L
G156295W	NSCLC		no mutation detected
G156299K	NSCLC	BRAF	c.1406C>A, p.G469V
G156414Q	NSCLC	EGFR	c.2573T>G, p.L858R
G156451K	NSCLC	KRAS	c.34C>A, p.G12C
G150717X	NSCLC		Analysis failed
G153290P	NSCLC		Analysis failed
G153291L	NSCLC		Analysis failed

## Sheet: Colorectal Carcinoma
Sample ID	Tumour Site	Gene	Mutation
G130976X	Colorectal Carcinoma	APC	c.2626C>T, p.R876*
G130976X	Colorectal Carcinoma	APC	c.4348C>T, p.R1450*
G130976X	Colorectal Carcinoma	KRAS	c.35_36GT>AG, p.G12E
G130976X	Colorectal Carcinoma	TP53	c.268_269insG
G131022P	Colorectal Carcinoma	PTEN	p.Q219X
G131022P	Colorectal Carcinoma	TP53	p.R150W
G131022P	Colorectal Carcinoma	TP53	p.R26H
G150589J	Colorectal Carcinoma	KRAS	c.35C>T, p.G12D
G150589J	Colorectal Carcinoma	TP53	c.844G>A, p.R282W
G150817J	Colorectal Carcinoma	APC	5bp del
G150817J	Colorectal Carcinoma	FBXW7	1bp deletion (AC>A)
G150817J	Colorectal Carcinoma	KRAS	p.G12S
G150817J	Colorectal Carcinoma	TP53	p.G113S
G150818H	Colorectal Carcinoma	APC	c.4099C>T, p.Q1367*
G150818H	Colorectal Carcinoma	FGFR3	c.1156T>C, p.F386L
G150818H	Colorectal Carcinoma	TP53	c.817G>A, p.R273C
G150819R	Colorectal Carcinoma	APC	p.E1304X
G150819R	Colorectal Carcinoma	KRAS	p.G13D
G150819R	Colorectal Carcinoma	PIK3CA	p.E545K
G151550Q	Colorectal Carcinoma	KRAS	c.181G>T, p.Q61K
G151550Q	Colorectal Carcinoma	TP53	c.711C>T, p.M237I
G151717D	Colorectal Carcinoma	KRAS	c.35C>T, p.G12D
G151717D	Colorectal Carcinoma	SMAD4	c.353C>T, p.A118V
G151717D	Colorectal Carcinoma	STK11	c.837insC
G151717D	Colorectal Carcinoma	TP53	c.524C>T, p.R175H
G151835Q	Colorectal Carcinoma	BRAF	c.1799A>T, p.V600E
G151835Q	Colorectal Carcinoma	PIK3CA	c.3140A>G, p.H1047R
G151837Y	Colorectal Carcinoma	KRAS	c.35G>A, p.G12V
G151837Y	Colorectal Carcinoma	TP53	c.527C>A, p.C176F
G151869D	Colorectal Carcinoma	ATM	c.3925G>A, p.A1309T
G151869D	Colorectal Carcinoma	FBXW7	c.1393G>A, p.R465C
G151869D	Colorectal Carcinoma	KRAS	c.35C>T, p.G12D
G152007V	Colorectal Carcinoma	APC	c.4348C>T, p.R1450*
G152007V	Colorectal Carcinoma	ATM	c.1229T>C, p.V410A
G152007V	Colorectal Carcinoma	KRAS	c.38C>T, p.G13D
G152007V	Colorectal Carcinoma	PIK3CA	c.1633G>A, p.E545K
G152172W	Colorectal Carcinoma	ATM	c.3925G>A, p.A1309T
G152172W	Colorectal Carcinoma	TP53	c.823A>G, p.C275R
G152381W	Colorectal Carcinoma	APC	c.2626C>T, p.R876*
G152381W	Colorectal Carcinoma	KRAS	c.35G>T, p.G12D
G152381W	Colorectal Carcinoma	TP53	c.734C>T, p.G245D
G152495W	Colorectal Carcinoma	BRAF	c.1799A>T, p.V600E
G152495W	Colorectal Carcinoma	PIK3CA	c.3062A>G, p.Y1021C
G152496D	Colorectal Carcinoma	TP53	c.659T>C, p.Y220C
G152780W	Colorectal Carcinoma	BRAF	c.1799A>T, p.V600E
G152780W	Colorectal Carcinoma	GNAS	c.2531G>A, p.R844H
G152780W	Colorectal Carcinoma	PTPN11	c.1468G>A, p.V490I
G152780W	Colorectal Carcinoma	SMARCB1	c.568C>T, p.R190W
G152784K	Colorectal Carcinoma	APC	c.4348C>T, p.R1450*
G152832H	Colorectal Carcinoma	BRAF	c.1799A>T, p.V600E
G152832H	Colorectal Carcinoma	TP53	c.524C>T, p.R175H
G152832H	Colorectal Carcinoma	TP53	c.904delG
G152833R	Colorectal Carcinoma	APC	c.4060delT
G152833R	Colorectal Carcinoma	APC	c.4073C>T, p.A1358V
G152833R	Colorectal Carcinoma	NRAS	c.182T>C, p.Q61R
G152925N	Colorectal Carcinoma	BRAF	c.1799A>T, p.V600E
G152925N	Colorectal Carcinoma	FBXW7	c.1745G>A, p.S582L
G152925N	Colorectal Carcinoma	PIK3CA	c.1634A>G, p.E545G
G152925N	Colorectal Carcinoma	TP53	c.527C>T, p.C176Y
G152926J	Colorectal Carcinoma	KRAS	c.35C>A, p.G12V
G152926J	Colorectal Carcinoma	TP53	c.524C>T, p.R175H
G152928R	Colorectal Carcinoma	BRAF	c.1799A>T, p.V600E
G152929P	Colorectal Carcinoma	KRAS	c.35C>T, p.G12D
G152965H	Colorectal Carcinoma	APC	c.3940_3941insG
G152965H	Colorectal Carcinoma	TP53	c.518A>C, p.V173G
G153116J	Colorectal Carcinoma	TP53	c.706A>T, p.Y236N
G153117H	Colorectal Carcinoma	KRAS	c.35C>T, p.G12D
G153117H	Colorectal Carcinoma	PIK3CA	c.1624G>A, p.E542K
G153117H	Colorectal Carcinoma	TP53	c.818C>T, p.R273H
G153118R	Colorectal Carcinoma	PIK3CA	c.1258T>C, p.C420R
G153118R	Colorectal Carcinoma	TP53	c.916G>A, p.R306*
G153124F	Colorectal Carcinoma	BRAF	c.1799A>T, p.V600E
G153126K	Colorectal Carcinoma	APC	c.3907C>T, p.Q1303*
G153128V	Colorectal Carcinoma	BRAF	c.1799A>T, p.V600E
G153128V	Colorectal Carcinoma	SMAD4	c.1082G>A, p.R361H
G153144G	Colorectal Carcinoma	KRAS	c.35C>A, p.G12V
G153144G	Colorectal Carcinoma	PIK3CA	c.1624G>A, p.E542K
G153144G	Colorectal Carcinoma	TP53	c.743C>T, p.R248Q
G153239G	Colorectal Carcinoma	ATM	c.1229T>C, p.V410A
G153239G	Colorectal Carcinoma	MET	c.504G>T, p.E168D
G153239G	Colorectal Carcinoma	PTEN	c.517C>G, p.R173G
G153239G	Colorectal Carcinoma	TP53	c.916G>A, p.R306*
G153241Q	Colorectal Carcinoma	KRAS	c.35C>T, p.G12D
G153241Q	Colorectal Carcinoma	TP53	c.534_delG
G153243Y	Colorectal Carcinoma	APC	c.3891_3892insTA
G153243Y	Colorectal Carcinoma	ATM	c.1229T>C, p.V410A
G153243Y	Colorectal Carcinoma	KRAS	c.35C>A, p.G12V
G153243Y	Colorectal Carcinoma	PIK3CA	c.1624G>A, p.E542K
G153243Y	Colorectal Carcinoma	PTEN	c.202T>C, p.Y68H
G153288H	Colorectal Carcinoma	TP53	c.844G>A, p.R282W
G153289R	Colorectal Carcinoma	APC	c.4348C>T, p.R1450*
G153289R	Colorectal Carcinoma	KRAS	c.38C>T, p.G13D
G153292B	Colorectal Carcinoma	APC	c.2626C>T, p.R876*
G153292B	Colorectal Carcinoma	KRAS	c.38C>T, p.G13D
G153292B	Colorectal Carcinoma	TP53	c.527C>T, p.C176Y
G153293W	Colorectal Carcinoma	TP53	c.629_630delTC
G153294D	Colorectal Carcinoma	TP53	c.1024G>A, p.R342*
G153295F	Colorectal Carcinoma	BRAF	c.1799A>T, p.V600E
G153317Q	Colorectal Carcinoma	TP53	c.743C>T, p.R248Q
G153417S	Colorectal Carcinoma	BRAF	c.1799A>T, p.V600E
G153417S	Colorectal Carcinoma	KRAS	c.26A>G, p.V9A
G153600G	Colorectal Carcinoma	APC	c.4302_4303delCA
G153600G	Colorectal Carcinoma	PIK3CA	c.1633G>A, p.E545K
G153600G	Colorectal Carcinoma	TP53	c.714A>C, p.C238W
G153636D	Colorectal Carcinoma	APC	c.4348C>T, p.R1450*
G153636D	Colorectal Carcinoma	MET	c.504G>T, p.E168D
G153636D	Colorectal Carcinoma	PIK3CA	c.1037T>C, p.V346A
G153636D	Colorectal Carcinoma	PIK3CA	c.1633G>A, p.E545K
G153639K	Colorectal Carcinoma	APC	c.4348C>T, p.R1450*
G153639K	Colorectal Carcinoma	KRAS	c.35C>T, p.G12D
G153639K	Colorectal Carcinoma	PIK3CA	c.1624G>A, p.E542K
G153652L	Colorectal Carcinoma	APC	c.4106_4113delCCAAAAGT
G153652L	Colorectal Carcinoma	PIK3CA	c.1637A>G, p.Q546R
G153652L	Colorectal Carcinoma	TP53	c.535G>C, p.H179D
G155270D	Colorectal Carcinoma		no mutation detected
G155271F	Colorectal Carcinoma	APC	c.4489delC
G155275V	Colorectal Carcinoma		no mutation detected
G155276Y	Colorectal Carcinoma	KRAS	c.34C>T, p.G12S
G155276Y	Colorectal Carcinoma	SMAD4	c.1067C>T, p.P356L
G155302H	Colorectal Carcinoma	ERBB4	c.1835C>G, p.R612P
G155302H	Colorectal Carcinoma	FBXW7	c.1513G>A, p.R505C
G155338N	Colorectal Carcinoma		no mutation detected
G155426Q	Colorectal Carcinoma	ATM	c.2572T>C, p.F858L
G155432T	Colorectal Carcinoma	APC	c.3925G>T, p.E1309*
G155432T	Colorectal Carcinoma	FBXW7	c.1513G>A, p.R505C
G155434J	Colorectal Carcinoma	KRAS	c.38C>T, p.G13D
G155434J	Colorectal Carcinoma	TP53	c.569G>C, p.P190R
G155460D	Colorectal Carcinoma	FBXW7	c.1393G>A, p.R465C
G155460D	Colorectal Carcinoma	TP53	c.734C>A, p.G245V
G155461F	Colorectal Carcinoma	KRAS	c.35C>A, p.G12V
G155463K	Colorectal Carcinoma	MET	c.1124A>G, p.N375S
G155589P	Colorectal Carcinoma	FBXW7	c.1513G>A, p.R505C
G155589P	Colorectal Carcinoma	KRAS	c.437G>A, p.A146V
G155589P	Colorectal Carcinoma	TP53	c.817G>A, p.R273C
G155590L	Colorectal Carcinoma	TP53	c.329C>A, p.R110L
G155601A	Colorectal Carcinoma	APC	c.3925G>T, p.E1309*
G155601A	Colorectal Carcinoma	KRAS	c.35C>A, p.G12V
G155603T	Colorectal Carcinoma	APC	c.4320delA
G155603T	Colorectal Carcinoma	BRAF	c.1397C>T, p.G466E
G155603T	Colorectal Carcinoma	TP53	c.747C>A, p.R249S
G155606H	Colorectal Carcinoma	APC	c.3925G>T, p.E1309*
G155606H	Colorectal Carcinoma	APC	c.3949G>C, p.E1317Q
G155606H	Colorectal Carcinoma	TP53	c.844G>A, p.R282W
G155607R	Colorectal Carcinoma	KRAS	c.35C>A p.G12V
G155607R	Colorectal Carcinoma	SMAD4	c.1156G>A, p.G386S
G155607R	Colorectal Carcinoma	TP53	c.818C>A, p.R273L
G155610B	Colorectal Carcinoma	ATM	c.2572T>C, p.F858L
G155612D	Colorectal Carcinoma	ATM	c.1229T>C, p.V410A
G155612D	Colorectal Carcinoma	BRAF	c.1799A>T, p.V600E
G155612D	Colorectal Carcinoma	TP53	c.747C>A, p.R249S
G155613F	Colorectal Carcinoma	APC	c.4099C>T, p.Q1367*
G155613F	Colorectal Carcinoma	TP53	c.722G>A, p.S241F
G155615K	Colorectal Carcinoma	KRAS	c.35C>A, p.G12V
G155615K	Colorectal Carcinoma	TP53	c.481C>T, p.A161T
G155767K	Colorectal Carcinoma	APC	c.4463_4464delTA
G155778R	Colorectal Carcinoma	APC	c.3880C>T, p.Q1294*
G155778R	Colorectal Carcinoma	ATM	c.2572T>C, p.F858L
G155778R	Colorectal Carcinoma	KRAS	c.38C>T, p.G13D
G155778R	Colorectal Carcinoma	PIK3CA	c.1624G>A, p.E542K
G155784F	Colorectal Carcinoma	FBXW7	c.832G>A, p.R278*
G155784F	Colorectal Carcinoma	FGFR3	c.1206delC
G155784F	Colorectal Carcinoma	KRAS	c.38C>T, p.G13D
G155784F	Colorectal Carcinoma	TP53	c.844G>A, p.R282W
G155895B	Colorectal Carcinoma	BRAF	c.1799A>T, p.V600E
G155930R	Colorectal Carcinoma	APC	c.3921_3925delAAAAG
G155930R	Colorectal Carcinoma	KRAS	c.35C>A, p.G12V
G155930R	Colorectal Carcinoma	TP53	c.395T>C, p.K132R
G155938K	Colorectal Carcinoma	KRAS	c.436C>T, p.A146T
G155950P	Colorectal Carcinoma	APC	c.4474delG
G155950P	Colorectal Carcinoma	KRAS	c.38C>T, p.G13D
G155962A	Colorectal Carcinoma	TP53	c.817G>A, p.R273C
G156092V	Colorectal Carcinoma	NRAS	c.181G>T, p.Q61K
G156092V	Colorectal Carcinoma	TP53	c.844G>A, p.R282W
G156093Y	Colorectal Carcinoma	PIK3CA	c.3140A>G, p.H1047R
G156093Y	Colorectal Carcinoma	TP53	c.818C>T, p.R273H
G156094X	Colorectal Carcinoma	KRAS	c.35C>T, p.G12D
G156094X	Colorectal Carcinoma	TP53	c.818C>T, p.R273H
G156110Q	Colorectal Carcinoma	APC	c.3340C>T, p.R1114*
G156110Q	Colorectal Carcinoma	APC	c.3925G>T, p.E1309*
G156110Q	Colorectal Carcinoma	IDH1	c.394G>A, p.R132C
G156110Q	Colorectal Carcinoma	KRAS	c.145C>T, p.E49K
G156110Q	Colorectal Carcinoma	PDGFRA	c.1668A>C, p.E556D
G156110Q	Colorectal Carcinoma	TP53	c.637G>A, p.R213*
G156403J	Colorectal Carcinoma	APC	c.4057G>T, p.E1353*
G156403J	Colorectal Carcinoma	KDR	c.3439G>A, p.P1147S
G156403J	Colorectal Carcinoma	KRAS	c.35C>A, p.G12V
G156403J	Colorectal Carcinoma	PIK3CA	c.1624G>A, p.E542K
G156408B	Colorectal Carcinoma	KRAS	c.38C>T, p.G13D
G156408B	Colorectal Carcinoma	SMAD4	c.1081C>T, p.R361C
G156409W	Colorectal Carcinoma	KRAS	p.G12D
G156409W	Colorectal Carcinoma	TP53	p.R196*
G156410D	Colorectal Carcinoma	TP53	c.725C>G, p.C242S
G156450G	Colorectal Carcinoma	BRAF	c.1799A>T, p.V600E
G156453V	Colorectal Carcinoma	SMAD4	c.1064A>T, p.D355V
G130847N	Colorectal Carcinoma		Analysis failed

## Sheet: Melanoma
Sample ID	Tumour Site	Gene	Mutation
G128126X	Melanoma	ATM	c.2572T>C, p.F858L
G128126X	Melanoma	BRAF	c.1799T>A, p.V600E
G129391W	Melanoma	PTEN	c.20A>T, p.E7V
G129391W	Melanoma	TP53	c.832G>A, p.P278S
G129441N	Melanoma		no mutation detected
G129443H	Melanoma	NRAS	p.Q61L
G129444R	Melanoma	CDKN2A	p.L64Q
G129444R	Melanoma	PIK3CA	p.A1027T
G129447B	Melanoma	NRAS	p.Q61R
G129448W	Melanoma	NRAS	p.Q61K
G129519H	Melanoma	ATM	c.2572T>C, p.F858L
G130347V	Melanoma	BRAF	c.1799T>A, p.V600E
G130525J	Melanoma		no mutation detected
G131026D	Melanoma	BRAF	p.V600E
G131217F	Melanoma	TP53	c.833G>A, p.P278L
G131220Q	Melanoma	BRAF	p.V600E
G150122F	Melanoma	NRAS	p.Q61K
G150124K	Melanoma	BRAF	p.V600E
G150125Q	Melanoma	BRAF	p.N581K
G150125Q	Melanoma	CDKN2A	p.R58X
G150125Q	Melanoma	CTNNB1	p.S45A
G150125Q	Melanoma	HRAS	p.Q61L
G150130S	Melanoma	PTPN11	p.M504R
G150131T	Melanoma	NRAS	p.Q61H
G150131T	Melanoma	NRAS	p.Q61L
G150327L	Melanoma	APC	p.S855F
G150327L	Melanoma	NRAS	p.Q61L
G150328B	Melanoma	BRAF	p.V600E
G150328B	Melanoma	FGFR3	p.P250R
G150329W	Melanoma	TP53	p.Q60X
G150586S	Melanoma	NRAS	p.Q61L
G150587T	Melanoma	BRAF	p.K601E
G150737A	Melanoma	NRAS	p.Q61R
G150740N	Melanoma		no mutation detected
G150741J	Melanoma	IDH1	p.R132C
G150820P	Melanoma		no mutation detected
G150822B	Melanoma	BRAF	p.V600E
G150888X	Melanoma	NRAS	p.Q61L
G151026J	Melanoma	MET	p.E168D
G151050B	Melanoma	NRAS	p.Q61K
G151131K	Melanoma	BRAF	p.V600E
G151131K	Melanoma	CDKN2A	p.G74R
G151131K	Melanoma	STK11	p.P281L
G151179H	Melanoma	BRAF	p.S467L
G151179H	Melanoma	NRAS	p.G13R
G151224F	Melanoma	FGFR3	p.T394M
G151225G	Melanoma	BRAF	p.V600E
G151227Q	Melanoma	APC	p.E1299Q
G151227Q	Melanoma	NRAS	p.Q61K
G151350H	Melanoma	ATM	p.P1680S
G151350H	Melanoma	BRAF	p.V600E
G151350H	Melanoma	MET	p.N375S
G151350H	Melanoma	TP53	p.R64X
G151353L	Melanoma	BRAF	p.D594G
G151353L	Melanoma	CDKN2A	p.H66Y
G151353L	Melanoma	FGFR3	p.384L
G151353L	Melanoma	FLT3	splice site
G151353L	Melanoma	PTEN	p.Q214X
G151371P	Melanoma	NRAS	p.Q61R
G151372L	Melanoma	ATM	p.F858L
G151372L	Melanoma	BRAF	p.V600G
G151372L	Melanoma	BRAF	p.V600M
G151381Y	Melanoma	KIT	p.V560D
G151437V	Melanoma	NRAS	c.182T>C, p.Q61R
G151540H	Melanoma	ERBB2	c.2264T>C, p.L755S
G151541R	Melanoma	MET	c.1124A>G, p.N375S
G151553X	Melanoma	BRAF	c.1799A>T, p.V600E
G151646V-2	Melanoma	NRAS	c.182T>A, p.Q61L
G151646V-2	Melanoma	STK11	c.1069G>A, p.E357K
G151646V-2	Melanoma	TP53	c.530G>A, p.P177L
G151711H	Melanoma	NRAS	c.181G>T, p.Q61K
G151711H	Melanoma	PTEN	c.200_201insA
G151711H	Melanoma	TP53	c.527C.G, p.C176S
G151732P	Melanoma	BRAF	c.1799A>T, p.V600E
G151732P	Melanoma	PTEN	c.204C>G, p.Y68*
G151836V	Melanoma		no mutation detected
G151843J	Melanoma	NRAS	c.181G>T, p.Q61K
G152188P	Melanoma	APC	c.3949G>C, p.E1317Q
G152188P	Melanoma	NRAS	c.182A>T, p.Q61L
G152189L	Melanoma	NRAS	c.182A>G, p.Q61R
G152331Y	Melanoma	NRAS	c.182 T>C, p.Q61R
G152332X	Melanoma	BRAF	c.1799A>T, p.V600E
G152339R	Melanoma	BRAF	c.1801T>C, p.K601E
G152508J	Melanoma		no mutation detected
G152524S	Melanoma	FGFR3	c.746C>T, p.S249F
G152524S	Melanoma	KIT	c.2466T>A, p.N822K
G152525T	Melanoma	BRAF	c.1798_1799CA>TC, p.V600R
G152525T	Melanoma	FGFR3	c.1206delC
G152525T	Melanoma	TP53	c.379A>T, p.S127T
G152596V	Melanoma	KDR	c.3616C>T, p.E1206K
G152596V	Melanoma	KDR	c.3643C>T, p.D1215N
G152660J	Melanoma	ATM	c.2572T>C, p.F858L
G152660J	Melanoma	BRAF	c.1799A>T, p.V600E
G152662R	Melanoma	NRAS	c.181G>T, p.Q61K
G152901Y	Melanoma	NRAS	c.34C>A, p.G12C
G152901Y	Melanoma	TP53	c.584A>G, p.I195T
G152902X	Melanoma	BRAF	c.1405_1407GGA>AGT, p.G469S
G152902X	Melanoma	SMAD4	c.686_687insG
G152973G	Melanoma	NRAS	c.181G>T, p.Q61K
G153145K	Melanoma	NRAS	c.181G>T, p.Q61K
G153146Q	Melanoma	BRAF	c.1799A>T, p.V600E
G153234L	Melanoma	BRAF	c.1799A>T, p.V600E
G153310L	Melanoma	BRAF	c.1799A>T, p.V600E
G153416A	Melanoma	APC	c.3340C>T, p.R1114*
G153416A	Melanoma	NRAS	c.181G>T, p.Q61K
G153492A	Melanoma	KRAS	c.35C>T, p.G12D
G153492A	Melanoma	KRAS	c.64G>T, p.Q22K
G153638G	Melanoma	BRAF	c.1799A>T, p.V600E
G153649H	Melanoma	BRAF	c.1799_1800AC>TT, p.V600E
G153649H	Melanoma	NRAS	c.34C>G, p.G12R
G153649H	Melanoma	RB1	c.2009T>C, p.L670P
G153650R	Melanoma	BRAF	c.1799A>T, p.V600E
G153650R	Melanoma	IDH1	c.394G>A, p.R132C
G153913N	Melanoma	BRAF	c.1799A>T, p.V600E
G154077Q	Melanoma		no mutation detected
G154243W	Melanoma	NRAS	c.181G>T, p.Q61K
G154269Y	Melanoma	BRAF	c.1780C>T, p.D594N
G154269Y	Melanoma	HRAS	c.40C>A, p.V14L
G154269Y	Melanoma	TP53	c.755A>G, p.L252P
G154395W	Melanoma	ATM	c.2572T>C, p.F858L
G154395W	Melanoma	NRAS	c.182T>C, p.Q61R
G154409H	Melanoma		no mutation detected
G154510D	Melanoma	BRAF	c.1799A>T, p.V600E
G154510D	Melanoma	TP53	c.637G>A, p.R213*
G154573Y	Melanoma	NRAS	c.181G>T, p.Q61K
G154576S	Melanoma	BRAF	c.1799A>T, p.V600E
G154586D	Melanoma	CSF1R	c.2857A>G, p.C953R
G154586D	Melanoma	ERBB4	c.1834G>A, p.R612W
G154586D	Melanoma	TP53	c.637G>A, p.R213*
G154732H	Melanoma	APC	c.4321C>G, p.P1441A
G154732H	Melanoma	APC	c.4343C>G, p.T1448S
G154732H	Melanoma	BRAF	c.1400G>A, p.S467L
G154732H	Melanoma	NRAS	c.182T>C, p.Q61R
G154733R	Melanoma	BRAF	c.1799A>T, p.V600E
G154733R	Melanoma	PIK3CA	c.2134C>T, p.L712F
G154901N	Melanoma	BRAF	c.1799A>T, p.V600E
G155081F	Melanoma	BRAF	c.1799A>T, p.V600E
G155082G	Melanoma	TP53	c.637G>A, p.R213*
G155273K	Melanoma	NRAS	c.182T>A, p.Q61L
G155273K	Melanoma	TP53	c.647A>C, p.V216G
G155274Q	Melanoma		no mutation detected
G155333Y	Melanoma	BRAF	c.1799A>T, p.V600E
G155477B	Melanoma	BRAF	c.1799A>T, p.V600E
G155477B	Melanoma	KDR	c.4058G>T, p.S1353Y
G155588R	Melanoma	FGFR3	c.1196G>A, p.R399H
G155588R	Melanoma	NRAS	c.182T>C, p.Q61R
G155602S	Melanoma	APC	c.4321C>G, p.P1441A
G155602S	Melanoma	APC	c.4343C>G, p.T1448S
G155602S	Melanoma	NRAS	c.182T>C, p.Q61R
G155776J	Melanoma	MET	c.1124A>G, p.N375S
G155776J	Melanoma	NRAS	c.182T>C, p.Q61R
G155786K	Melanoma	BRAF	c.1799A>T, p.V600E
G155787Q	Melanoma	NRAS	c.182T>C, p.Q61R
G155787Q	Melanoma	TP53	c.856C>T, p.E286K
G155788V	Melanoma		no mutation detected
G155927N	Melanoma	BRAF	c.1799A>T, p.V600E
G155933B	Melanoma	KIT	c.1965T>A, p.N655K
G155949R	Melanoma	MET	c.1124A>G, p.N375S
G155949R	Melanoma	NRAS	c.182T>C, p.Q61R
G155949R	Melanoma	PTEN	c.730C>T, p.P244S
G155954D	Melanoma	MET	c.1124A>G, p.N375S
G155954D	Melanoma	NRAS	c.181G>T, p.Q61K
G156109K	Melanoma	KIT	c.2447A>T, p.D816V
G156297F	Melanoma		no mutation detected
G156301V	Melanoma	ATM	c.5071A>C, p.S1691R
G156301V	Melanoma	ERBB4	c.1834G>A, p.R612W
G156301V	Melanoma	NRAS	c.182T>A, p.Q61L
G156301V	Melanoma	TP53	c.722G>A, p.S241F
G156454Y	Melanoma		no mutation detected
G156455X	Melanoma	BRAF	c.1798_1799CA>TT, p.V600K
G150874J	Melanoma		Analysis failed
G152781D	Melanoma		Analysis failed

## Sheet: GIST
Sample ID	Tumour Site	Gene	Mutation
G131213L	GIST	KIT	p.D579del
G150119B	GIST	MET	p.T992I
G150245T	GIST		no mutation detected
G152274Y	GIST	PDGFRA	c.1977C>A, p.N659K
G153792Q	GIST	KIT	c.1657T>A, p.Y553N
G154241L	GIST	KIT	c.1679T>A, p.V560D
G154506P	GIST		no mutation detected
G155080D	GIST	KIT	c.1727T>C, p.L576P
G155084Q	GIST		no mutation detected
G155931P	GIST		no mutation detected
G155934W	GIST	MET	c.504G>T, p.E168D
G155934W	GIST	SMAD4	c.1573A>G, p.I525V
G156293L	GIST	PDGFRA	c.2525A>T, p.D842V
G156294B	GIST	KIT	c.1676T>A, p.V559D
G156456A	GIST		no mutation detected

## Sheet: Other Tumour Sites
Sample ID	Pathology	Gene	Mutation
G155723L	Brain Neoplasm	CTNNB1	c.94G>A, p.D32N
G155723L	Brain Neoplasm	SMARCB1	c.1130G>A, p.R377H
G155724B	Brain Neoplasm	BRAF	c.1799A>T, p.V600E
G155724B	Brain Neoplasm	MET	c.504G>T, p.E168D
G155727F	Brain Neoplasm	BRAF	c.1799A>T, p.V600E
G150553R	Breast Carcinoma	TP53	p.R174X
G152326F	Breast Carcinoma		no mutation detected
G152387V	Breast Carcinoma	ATM	c.2572T>C, p.F858L
G155480F	Breast Carcinoma	PIK3CA	c.1633G>A, p.E545K
G155480F	Breast Carcinoma	KDR	c.3445G>C, p.Q1149E
G155480F	Breast Carcinoma	ABL1	c.941T>C, p.I341T
G150145V	Desmoid Fibromatosis	CTNNB1	p.T41A
G150559F	Desmoid Fibromatosis	CTNNB1	p.T41A
G151129F	Desmoid Fibromatosis	CTNNB1	p.S45P
G151829B	Desmoid Fibromatosis		no mutation detected
G151712R	Desmoid Fibromatosis	PTEN	c.963delA
G151712R	Desmoid Fibromatosis	CTNNB1	c.121A>G, p.T41A
G152778L	Desmoid Fibromatosis	CTNNB1	c.121A>G, p.T41A
G152778L	Desmoid Fibromatosis	CSF1R	c.895C>T, p.A299T
G152964J	Desmoid Fibromatosis	CTNNB1	c.134C>T, p.S45F
G156236L	Desmoid Fibromatosis	APC	c.4385_4386delAG
G155498D	Haematological Neoplasm	NRAS	p.G13D
G155498D	Haematological Neoplasm	NPM1	c.861_862insTGCA
G150244S	Not Otherwise Specified	PDGFRA	complex mutation in codon 842
G153458J	Not Otherwise Specified		no mutation detected
G153912T	Not Otherwise Specified		no mutation detected
G151558J	Other Gastrointestinal Carcinoma	KRAS	c.35C>T, p.G12V
G151838X	Other Gastrointestinal Carcinoma		no mutation detected
G129297D	Ovarian Carcinoma		no mutation detected
G150243A	Ovarian Carcinoma		no mutation detected
G155437P	Ovarian Carcinoma	TP53	c.524C>T, p.R175H
G156097T	Ovarian Carcinoma	TP53	c.337A>C, p.F113V
G150330D	Ovarian Carcinoma	NRAS	p.Q61K
G131017T	Sarcoma		no mutation detected
G152435P	Sarcoma	BRAF	c.1799A>T, p.V600E
G152434R	Sarcoma	NRAS	c.182T>C, p.Q61R
G155630W	Desmoid Fibromatosis		Analysis failed
G154226F	Other Gastrointestinal Carcinoma		Analysis failed
G154575A	Other Gastrointestinal Carcinoma		Analysis failed
